# Supplementary material for: Seaweed-Derived Iodine Intake During the Korean Postpartum Period: A 1-Year Follow-Up Study
Source: Healthcare (Basel). 2026 Jan 24;14(3):298. doi: 10.3390/healthcare14030298 (PMC12897452; doi:10.3390/healthcare14030298)
Supplement: Supplementary file 1 [file healthcare-14-00298-s001.zip]

Archive with 1 entries (1 files):
- healthcare-4049551-supplementary.pdf
